# Supplementary material for: A Functional SNP in the AMH Gene Is Associated with Litter Size in Dazu Black Goats
Source: Animals (Basel). 2026 Jun 14;16(12):1829. doi: 10.3390/ani16121829 (PMC13296217; doi:10.3390/ani16121829)
Supplement: Supplementary file 1 [file animals-16-01829-s001.zip]

Archive with 1 entries (1 files):
- animals-4311228-supplementary.pdf
